# Supplementary material for: Risk of Severe Acute Exacerbation of Chronic HBV Infection Cancer Patients Who Underwent Chemotherapy and Did Not Receive Anti-Viral Prophylaxis
Source: PLoS One. 2015 Aug 14;10(8):e0132426. doi: 10.1371/journal.pone.0132426 (PMC4537229; doi:10.1371/journal.pone.0132426)
Supplement: S1 Data — (XLS) [file pone.0132426.s001.xls]

## Sheet: HBs Ag + flare-up underwent CT
Screen_stage	Gender	Age	Smoking	Alcohol	Hx_of_HBV	Hx_of_HCV	Hx_of_cirrhosis	Type_of_cancer	TNM_stage	Type_of_CT	CT_agent	Depart_Dr	Division_Dr	Adequate screening of HBV at starting CT	HBs_Ag_bef_CT	Anti_HBs_bef_CT	Anti_HBc_bef_CT	Anti_HCV_bef_CT	Prevent_of_HBV	Prophylactic anti - HBV agent	Hepatic injury during CT or within 1 yr after CT	Maximal degree of hepatic injury during CT or within 1 yr after CT	HBV-related severe hepatic injury	Icteric HBV-related hepatitis during CT or within 1 yr after CT	Liver decompensation due to HBV-related severe hepatitis	Delayed chemotherapy due to HBV flare-up	HBV flare-up related mortality	Anti - HBV agent during HBV flare-up	Anti_HAV_IgM	HBs_Ag	Anti_HBs	HBe_Ag_No	Anti_HBc_IgM	Anti_HCV	Baseline_GPT	Baseline_GOT1	Baseline_Tbil	Baseline_Cr	Baseline_Albumin	Baseline_PTINR
4	1	62	0	0	0	0	0	1	2	1	FLUROURACIL, LEUCOVORIN	6	20	0	1	0	1	0	0	0	0	0	0	0	0	0	0								95	386	1.7	0.88	2.7	1.31
3	0	58	0	0	1	0	0	4	5	1	TAXOL, HERCEPTIN	2	10	0	1	0	2	0	0	5	0	0	0	0	0	0	0								27	22	0.4	0.66	4.8	2.01
4	1	61	0	0	1	0	0	6	3	1	CISPLATIN, FLUOROURACIL	6	12	1	0	1	2	0	3	0	0	0	0	0	0	0	0								54	47	0.5	0.88	3.5	1
5	0	30	0	0	0	0	0	12	1	1	Bevacizumab	2	14	1	1	0	2	0	3	0	0	1	0	0	0	0	0	0							65	30	0.2	0.6	3.8	1.05
5	1	73	0	0	1	0	1	1	3	1	FOLFIRI	2	17	1	1	0	1	0	0	5	1	2	0	0	0	0	0	1							22	20	1.1	0.85	3.4	1.04
5	1	76	0	0	1	0	1	1	3	1	FOLFIRI	2	17	1	1	0	1	0	0	5	0	0	0	0	0	0	0	0							44	46	0.8	1.33	3.6	1.23
5	1	71	0	0	1	0	0	13	1	2	Intrabladder epirubicin	2	15	0	2	2	2	2	0	5	0	0	0	0	0	0	0		2	2	2	2	2	2	30	20	0.8	1.5	4.3	0.97
5	0	60	0	0	1	0	0	4	2	1	1.FEC 2.Taxotere	2	10	1	1	0	1	0	0	5	1	1	0	0	0	0	0		2	2	2	2	2	2	21	22	0.4	0.99	4.2	0.99
3	0	51	0	0	1	0	0	4	3	1	1.FEC 2.Taxotere+herceptin 3.FEC	2	10	0	2	2	2	2	0	5	0	0	0	0	0	0	0		2	2	2	2	2	2	27	22	0.4	0.66	4.8	0.99
3	0	48	0	0	0	0	0	1	4	1	1.FOLFOX 6 153 2.FOLFIRI6 3.mFOLFIRI 4.m	2	17	0	3	3	3	3	0	0	1	1	0	0	0	0	0		2	2	2	2	2	2	34	42	0.2	0.8	3	1
1	1	62	1	1	1	0	0	6	3	1	Caboplatin+5FU	2	12	1	1	0	1	0	0	5	1	1	0	0	0	0	0		2	2	2	2	2	2	19	19	0.4	1.5	4.8	1.01
5	0	58	0	0	1	0	0	2	3	1	alimta	1	2	1	1	0	2	0	0	5	0	0	0	0	0	0	0		2	2	2	2	2	2	26	19	0.5	0.9	4.5	0.97
5	1	40	0	0	1	0	0	12	4	1	Avastin	2	14	0	2	2	2	2	0	5	0	0	0	0	0	0	0		2	2	2	2	2	2	27	21	0.5	0.9	4.6	1
5	1	60	0	0	1	0	0	13	1	2	Intrabladder epirubicin	2	15	0	2	2	2	2	0	5	0	0	0	0	0	0	0		2	2	2	2	2	2	42	28	0.5	1.09	3.5	1.06
5	1	58	0	0	1	0	0	2	3	1	1.Cisplatin+GEM 2.Taxotere 3.oral NBV	1	2	1	1	0	1	0	0	5	1	3	0	0	0	1	0	0	2	2	2	2	2	2	8	11	0.3	1.22	3.6	1.01
5	1	42	0	0	1	0	0	13	0	2	Intrabladder epirubicin	2	15	1	1	0	1	0	0	5	0	0	0	0	0	0	0		2	2	2	2	2	2	36	30	0.6	1.1	4.9	0.96
4	1	77	0	0	1	0	0	1	3	1	1.FL 2.mFOLFOX	2	17	1	1	0	1	0	0	5	1	1	0	0	0	0	0		2	2	2	2	2	2	29	36	0.4	0.88	2.3	1.23
5	1	35	0	1	1	0	1	10	3	1	HAIC(rigimen GS)	2	10	1	1	0	1	0	0	5	0	0	0	0	0	0	0		2	2	2	2	2	2	48	40	2.6	0.91	3.3	1.35
5	1	65	0	0	1	0	0	1	3	1	mFOLFOX	2	17	1	1	0	1	0	0	5	0	0	0	0	0	0	0		2	2	2	2	2	2	19	30	0.6	1.53	3.9	1.04
5	1	61	0	0	0	0	0	1	4	1	IP-1	2	10	1	1	0	1	0	0	5	0	0	0	0	0	0	0		2	2	2	2	2	2	315	236	0.7	1.05	3.8	1.1
5	1	35	0	0	0	0	0	20	5	1	CIsplatin	1	7	1	1	0	1	0	3	0	0	0	0	0	0	0	0		2	2	2	2	2	2	97	36	0.8	1.11	4.6	0.95
2	1	70			1	2	2	18	2	1	RCHOP	1	7	1	0	1	1	0	0	0	0	0	0	0	0	0	0								26	18	0.4	1.2	4.7	0.95
2	1	86	0	0	1	0	2	18	4	1	CHOP	1	7	1	0	1	1	0	3	0	1	2	0	0	0	0	0								24	50	0.7	1	3.7	1.08
2	1	70			1	0	2	1	3	1	FOLFOX	2	17	0	2	2	2	2	0		0	1	0	0	0	0	0								27	20	0.5	0.9	4.4	1
2	0	46	0	0	1	0	2	18	2	1	RCHOP	1	7	1	0	1	1	0	3	0	1	1	0	0	0	0	0								73	63	0.8	0.7	4	1.07
2	1	56			1	0	2	13	1	2	MITOM	2	15	0	2	2	2	2	0		0	1	0	0	0	0	0								35	25	0.4	0.9	3.2	0.97
2	0	49			1	0	2	1	2	1	FOLFIRI	2	17	0	2	2	2	2	0	0	0	0	0	0	0	0	0								11	11	0.5	0.8	3.4	1.1
2	1	89			1	0	2	18	2	1	CNOP	1	7	1	0	0	1	0	3	0	0	1	0	0	0	0	0								13	26	0.4	1.5	4.1	0.99
2	1	57	0	0	1	0	2	18	3	1	CHOP	1	7	1	0	1	1	0	3	0	0	1	0	0	0	0	0								29	35	0.9	1.5	3.1	1.09
2	1	74			1	0	2	1	4	1	FOLFIRI	2	17	0	2	2	2	2	0			0	0	0	0	0	0								12	18	0.8	1.4	2.1	1.03
2	0	46	1	0	1	1	2	5	2	1	CISP+ETOPO	3	19	0	2	2	2	2	0		0	1	0	0	0	0	0								57	37	0.3	0.8	3.7	0.99
2	0	39			1	0	2	4	3	1	CYCLO+ERPI+5FU	2	10	1	0	1	2	0	3	0	0		0	0	0	0	0								14	13	0.5	0.9	4.3	1
2	1	88	0	0	1	0	2	1	4	1	FOLFIRI	2	17	0	2	2	2	2	0		0	2	0	0	0	0	0								17	33	0.3	1.1	2.8	1.05
1	0	57	0	0	2	2	0	18	3	1	R-CEOP	1	7	1	1	0	2	0	1	1	1	3	1	1	1	1	1	1	2	1	0	2	0	3	68	53	0.6	0.9	2.7	1.17
2	0	47			1	0	2	4	2	1	5FU+CYCLO+EPI	2	10	1	1	2	2	0	0	5	0	1	0	0	0	0	0								24	20	0.2	0.7	4.1	1.01
2	1	84			1	1	1	10	3	2	CISP+MITO+5FU	1	3	0	2	2	1	2	0		0	2	0	0	0	0	0								152	76	1.3	1.1	3.9	0.98
2	1	51	0	0	1	0	2	18		1	RCHOP	1	7	1	0	1	1	0	3	0	0	1	0	0	0	0	0								7	36	0.4	1	2.5	1.08
2	0	57			1	0	2	5	4	1	PACLI+CARBO	3	19	0	2	2	2	2	0		0	1	0	0	0	0	0								43	42	0.3	0.9	3.9	1.03
2	0	58	0	0	1	0	2	1	4	1	FOLFIRI	2	17	0	2	2	2	2	0		0	0	0	0	0	0	0								85	62	0.6	0.7	3.5	1.06
2	0	67			1	2	2	1	3	1	FOLFOX	2	17	0	2	2	2	2	0			0	0	0	0	0	0								13	21	1	0.8	4.5	1.09
2	1	54			1	0	1	10	3	2	CISP+MITO+5FU	2	10	1	1	0	2	0	0	5	0	1	0	1	1	0	0								61	93	0.9	1.1	3.7	1.13
2	1	62			1	0	2	1	3	1	FOLFIRI	2	17	0	2	2	2	2	0	0	0	0	0	0	0	0	0								31	30	0.3	1.1	3	1.06
2	0	49	0	0	1	0	2	18	2	1	RCHOP	1	7	1	0	1	1	0	3	0	0	0	0	0	0	0	0								27	18	0.4	0.9	4.7	0.93
4	0	38	0	0	0	0	0	18	5	1	R-CODOX-M	1	7	0	1	0	1	0	0	0	1	3	1	0	0	1	0	0	2	0	2	0	2	2	12	17	0.4	0.76	4.5	1.03
4	0	50	0	0	1	0	0	5	4	1	Taxol+Carboplatin	3	19	1	1	0	1	0	0	0	0	0	0	0	0	0	0								20	20	0.3	0.6	4.5	1.01
1	1	48	0	0	1	0	1	10	3	1	HAIC	2	10	1	1	0	1	0	0	0	0	0	0	0	0	0	0								46	40	0.5	1.3	4	1.1
4	1	67	0	0	1	1	1	10	3	1	HAIC	1	3	1	1	0	1	1	0	0	0	0	0	0	0	0	0								43	39	0.6	1.18	3.9	1.19
4	0	51	0	0	1	0	0	1	4	1	FOLFIRI+Avastin	2	17	1	1	0	1	0	0	0	0	0	0	0	0	0	0								23	28	0.5	0.74	2.9	0.98
1	1	67	1	0	1	0	0	7	3	2	hyperthermal	2	10	1	1	0	1	2	0	0	0	0	0	0	0	0	0								28	16	0.8	1	4.2	1
3	0	73	0	0	0	0	0	2	4	1	Gemcitabine	1	2	1	1	0	1	0	0	5	1	1	0	0	0	0	0								15	19	0.3	0.7	3.1	0.93
4	1	48	1	1	1	0	0	12	3	1	CCRT	6	20	1	1	0	1	0	0	0	0	0	0	0	0	0	0								26	29	0.3	0.95	3	0.95
4	1	60	0	0	1	0	0	7	3	2	thermochemotherapy	2	10	1	1	0	1	0	0	0	0	0	0	0	0	0	0								53	29	0.8	1.05	3.2	1.03
4	1	62	1	1	1	0	0	2	4	1	Nav+CDDP	1	2	1	1	0	1	0	0	0	0	0	0	0	0	0	0								18	41	0.5	1.1	3	1.06
4	1	67	0	0	0	1	0	10	2	1	Cisplatin Epirubicin Fluorouracil Calciu	2	10	1	1	2	2	0	0	5	0	0	0	0	0	0	0								25	24	0.6	1.43	4.2	1.07
4	1	70	0	0	1	0	0	10	2	1	HAIC	2	10	0	2	2	2	2	0	0	1	2	1	0	0	1	0	2	0	1	0	0	0	0	37	35	0.6	1	4.1	1.1
4	1	83	0	0	1	0	0	10	3	1	HAIC	1	3	1	0	0	1	0	0	0	0	0	0	0	0	0	0								61	54	0.6	1.36	3.8	0.93
4	1	26	0	0	0	0	0	15	3	1	BEP	1	7	1	1	1	0	0	0	0	0	0	0	0	0	0	0								25	19	0.3	0.98	4.6	0.93
3	1	61	1	1	1	0	1	12	4	1	Fluorouracil Cisplatin	5	24	0	2	2	2	0	3	0	0	0	0	0	0	0	0								22	26	0.8	1.11	3.1	1.03
3	1	30	0	0	0	0	0	4	2	1	Cisplatin Epirubicin Fluorouracil	2	10	1	1	2	2	0	0	5	0	0	0	0	0	0	0								80	50	0.8	1.21	3.7	0.99
3	1	56	0	0	1	0	1	10	3	1	Cisplatin Epirubicin Calcium Folinate Fl	2	10	1	0	1	2	1	3	0	1	3	0	0	0	0	0								161	103	0.6	1	3.9	0.97
4	1	82	0	0	0	0	0	2	4	1	Bleomycin	1	2	1	1	0	1	0	0	5	1	2	0	0	0	0	0								43	44	0.8	0.9	3.2	1.25
3	1	83	0	0	1	0	1	10	3	1	Cisplatin Mitomycin Fluorouracil Calcium	1	3	1	0	1	1	0	3	0	0	0	0	0	0	0	0								49	108	1.7	1.27	3	1.2
3	1	75	1	0	1	0	0	2	4	1	Cisplatin Etoposide Carboplatin	1	2	1	0	1	1	0	3	0	0	0	0	0	0	0	0								22	19	0.7	1.2	3.8	0.98
3	1	41	1	1	1	0	0	12	4	1	Cisplatin	6	25	1	0	1	1	0	3	0	0	0	0	0	0	0	0								32	49	3.4	0.63	2.1	1.46
4	0	36	0	0	1	0	0	10	3	1	Cisplatin Epirubicin Fluorouracil Mitom	2	10	1	0	2	0	0	3	0	0	0	0	0	0	0	0								14	21	1	0.65	3.8	1.11
4	1	51	0	0	0	1	0	1	4	1	Bevacizumab Irinotecan Fluorouracil Calc	2	17	1	1	2	2	0	0	5	1	3	1	0	0	0	0	4	2	1	2	0	2	0	21	41	0.6	0.89	4.4	1.04
3	1	59	0	0	0	0	0	6	3	1	Fluorouracil Cisplatin	2	12	1	1	0	1	0	0	5	0	0	0	0	0	0	0								31	27	0.6	0.77	3.8	0.97
4	0	53	0	0	0	0	0	4	2	1	Fluorouracil Cyclophosphamide Epirubicin	2	10	1	1	0	2	0	0	5	0	0	0	0	0	0	0								22	21	0.5	0.6	4	1.03
4	1	70	0	0	1	0	0	4	3	1	Cisplatin Epirubicin Calcium Folinate Fl	2	10	1	0	0	2	0	3	0	0	0	0	0	0	0	0								34	35	1	1.27	3.6	1.13
3	1	55	0	1	0	0	0	12	3	1	Fluorouracil Cisplatin	5	24	1	1	0	1	0	0	5	0	0	0	0	0	0	0								11	18	0.7	1.26	4.3	0.97
4	0	33	0	0	0	0	0	4	3	1	Fluorouracil Cyclophosphamide Epirubicin	2	10	1	1	0	1	0	0	5	0	0	0	0	0	0	0								19	21	0.2	0.6	4	1
4	1	55	0	0	1	0	1	10	3	1	Cisplatin Mitomycin Fluorouracil Calcium	1	3	1	0	1	2	0	3	0	0	0	0	0	0	0	0								75	32	0.6	1.57	4.1	1.09
4	1	59	0	0	0	0	0	13	1	2	Intravesical epirubicin	2	15	1	1	0	1	0	0	5	0	0	0	0	0	0	0								81	58	0.4	10.6	4	1.07
5	0	66	0	0	0	0	0	1	3	1	5-FU + Leucovorin + Oxaliplatin (FOLFOX)	2	17	1	1	0	1	0	0	5	0	0	0	0	0	0	0								28	27	0.4	0.83	3	0.98
1	1	55			1	0	0	10	2	2	Cisplatin +5-FU+Mitomycin	1	2	1	1	2	2	0	3	5	1	2	0	0	0	0	0								64	104	1.9	0.8	4	1.12
1	0	36			1	0	0	10	3	2	Cisplatin + 5-FU + Mytomycin	2	10	1	1	2	2	0	0	5	1	2	0	0	0	0	0								96	138	0.6	0.7	4.8	0.96
1	1	68			1	0	0	9	4	1	Gemcitabine	1	7	1	1	2	2	0	0	5	1	2	0	0	0	0	0								68	53	0.3	0.9	2.7	1.17
1	1	73	1		0	0	0	6	4	1	Cisplatin +5-FU	5	24	1	1	2	2	0	0	5	1	2	0	0	0	0	0								43	70	1.2	1.7	3.6	1.04
4	0	65			1	1	1	13	1	2	Mitomycin (intravesicle)	2	15	1	1	2	2	1	0	0	0	0	0	0	0	0	0								59	61	0.4	3	3.7	1.19
1	1	45			1	0	0	1	3	1	5-FU	2	17	1	1	2	2	0	0	5	1	2	0	0	0	0	0								73	45	0.6	1	3.6	1.5
1	0	67			1	1	1	10	2	2	Mitomycin + 5-FU + Cisplatin	1	3	0	2	2	2	2	0	0	0	0	0	0	0	0	0								147	160	1.8	1.2	3.3	1.08
1	1	53			1	0	0	10	4	1	Cisplatin + Epirubicin	2	10	1	1	0	2	0	0	5	0	0	0	0	0	0	0								155	115	0.5	1	4	1.03
1	1	65			1	0	0	10	3	2	Mitomycin + 5-FU + Cisplatin	1	3	1	1	0	2	0	0	5	1	2	0	0	0	0	0								97	118	1.4	0.9	3.8	1.099
1	1	43		1	1	0	0	10	3	2	Mitomycin + 5-FU + Cisplatin	1	3	1	1	0	2	0	0	5	0	0	0	0	0	0	0								76	71	0.5	2.1	3.9	1.1
1	1	56			1	0	1	10	2	2	Mitomycin + 5-FU + Cisplatin	1	3	0	2	2	2	2	0	0	1	3	0	0	0	0	0								63	67	1.4	1	3.1	1.14
1	1	20			0	0	0	18	5	1	R-CHOP	1	7	0	1	0	2	0	0	5	0	0	0	0	0	0	0								13	24	0.4	0.9	4.7	0.9
1	1	50			1	0	0	18	3	1	Vinscritine+cyclophosphamide	1	7	1	0	0	2	0	3	0	1	2	0	0	0	0	0								17	15	0.5	1.2	4	1
1	1	71			0	0	0	18	3	1	R-CHOP	1	7	0	0	1	2	0	3	0	1	3	1	1	1	1	1	2	0	1	0	1	2	0	17	18	1	1.3	4.1	0.92
1	1	54			1	0	0	10	1	2	5-FU + Cisplatin + Epirubicin	2	10	1	1	0	2	0	0	5	1	2	0	0	0	0	0								166	353	2.9	1	3.6	1.09
1	0	56			0	0	0	2	4	1	Cisplatin + Gemcitabin	1	7	1	1	2	2	0	0	5	0	0	0	0	0	0	0								47	20	0.3	1	3.6	0.99
1	0	70			0	0	0	15	3	1	MVAC	1	7	1	1	2	2	0	0	5	0	0	0	0	0	0	0								28	26	0.5	1	4.1	0.99
1	1	48			1	1	0	1	4	1	Irinotecna + 5-FU	2	17	0	2	2	2	2	0	0	1	2	0	0	0	0	0								90	99	0.7	0.9	3.5	1.15
1	0	58			0	0	0	4	2	1	5-FU + Cyclophosphamide + Epirubicin	2	10	0	2	2	2	2	0	0	1	3	1	1	1	1	1	3	0	1	0	1	1	0	49	50	0.9	0.7	3.7	1.12
1	1	48			1	0	0	2	4	1	Cisplatin + Gemcitabin	1	2	1	1	2	2	0	0	5	0	0	0	0	0	0	0								43	29	0.3	1.5	3.4	1.35
1	1	46			0	0	0	20	4	1	Ifosfamide + VP-16	1	7	1	1	0	2	0	0	5	0	1	0	0	0	0	0								18	14	0.5	1.2	3.8	0.96
1	1	80			1	0	0	10	3	2	Mitomycin + 5-FU + Cisplatin	1	3	1	1	0	2	0	0	5	1	2	0	0	0	0	0								51	66	1.1	1.5	3.9	1.01
1	1	51			0	0	0	10	3	2	Mitomycin + 5-FU + Cisplatin	1	3	1	1	0	2	1	0	5	0	0	0	0	0	0	0								115	118	0.7	1.1	2.8	0.92
1	1	64			0	0	0	1	4	1	Irinotecna + 5-FU	2	17	1	1	0	2	0	0	5	0	0	0	0	0	0	0								30	44	0.5	1	4.2	1.03
1	1	49		1	0	0	0	9	4	1	Gemcitabin + Cisplatin	1	7	1	1	2	2	1	0	5	0	0	0	0	0	0	0								56	31	0.5	0.7	2.3	1.01
1	1	56			1	0	0	2	4	1	Cisplatin + Paclitaxel	1	7	1	1	2	1	0	0	5	0	0	0	0	0	0	0								21	26	0.8	0.8	3.3	1.07
4	0	67			1	0	0	13	3	1	MVEC	1	7	1	0	0	2	0	3	0	0	0	0	0	0	0	0								22	18	0.7	1.06	4.3	0.92
1	1	66			1	0	0	1	3	1	Oxaplatin + 5-FU	2	17	0	2	2	2	2	0	0	0	0	0	0	0	0	0								55	43	0.5	1	3.9	0.92
4	1	83			0	0	0	2	4	1	Gemcitabine + Cisplatin	1	2	1	1	0	2	0	3	0	0	0	0	0	0	0	0								31	27	0.8	0.9	3.3	1
1	1	48	1	1	1	0	1	12	4	1	Cisplatin + 5-FU	5	24	0	2	2	2	2	3	0	0	0	0	0	0	0	0								35	27	1.4	2.7	3	1.02
1	0	35			1	0	0	5	2	1	Taxol +carboplatin	3	19	1	1	2	2	0	0	5	1	2	0	0	0	0	0								26	26	0.3	1	3.9	1.02
5	1	57			0	0	0	2	3	1	cisplatin + Gemcitabin	1	2	1	1	0	2	0	0	5	1	2	0	0	0	0	0								8	11	0.3	1.22	3.6	1.01
5	1	72	0	1	0	0	0	13	1	2	Epirubicin (intravesicle)	2	15	1	1	0	2	0	0	0	0	0	0	0	0	0	0								41	28	0.8	1.13	3.5	1.07
5	0	66	0	0	1	0	1	10	4	1	Mitomycin + 5-FU + Cisplatin	1	3	1	0	2	2	0	3	0	0	1	0	0	0	0	0								54	60	1.7	0.79	3.6	1.2
1	0	70	0	0	2	0	0	15	5	1	M-VEC	1	7	0	1	2	2	2	0	5	1	3	1	0	0	0	0	1	2	2	2	0	2	2	23	33	0.9	0.8	4.3	0.96
1	0	51	0	0	2	2	0	4	2	1	FEC(5FU,cyclophos,ebirubicin)	2	10	1	1	0	2	0	3	0	0	0	0	0	0	0	0								20	18	0.5	1.1	4.4	1.02
1	1	57	0	0	1	0	0	18	5	1	FLUDARABINE+MITOXANTRONE	1	7	1	1	0	1	0	0	5	0	0	0	0	0	0	0	0							18	20	0.7	1.3	4.5	1
1	1	54	0	0	1	0	1	10	3	2	IAIC	1	3	1	1	2	2	0	0	0	0	0	0	0	0	0	0								42	74	1.4	0.9	3.2	1.1
1	1	42	1	1	1	2	1	6	1	1	5-FU + cisplatin	2	10	0	2	2	2	2	0	6	1	2	0	0	0	0	0								33	28	0.3	0.9	4.1	1.29
1	1	49	0	0	2	2	0	12	4	1	Cisplatin,5-FU	5	24	0	1	0	1	0	0	5	1	2	0	0	0	0	0	0							106	54	0.7	1	4	1.01
1	1	42	0	0	1	2	0	12	4	1	cisplatin + 5-FU	5	24	0	2	2	2	2	0	6	0	0	0	0	0	0	0								17	23	1.5	0.9	4	1.03
1	0	78	0	0	1	0	1	10	3	1	HAIC	1	3	1	1	2	2	0	0	5	1	3	0	0	0	0	0	0							73	84	1.2	1	3.3	1.03
2	1	46	0	0	1	0	1	10	2	2	HAIC	2	10	1	1	2	2	0	0	5	0	0	0	0	0	0	0	0							23	32	2	0.9	3	1.15
1	1	58	0	0	1	0	1	10	3	2	HAIC	1	3	1	1	2	2	0	0	5	1	2	0	0	0	0	0	0							56	40	0.7	1.1	4.1	1.02
1	1	71	0	0	1	1	1	10	3	2	HAIC	2	10	0	2	2	2	2	0	5	1	3	0	0	0	0	0								257	174	0.4	1	3.7	0.99
2	1	70	0	0	1	0	1	10	3	2	HAIC	2	10	1	1	2	2	0	0	5	0	0	0	0	0	0	0	0							66	79	1	1.2	3.6	1.07
1	1	45	0	0	1	2	0	18	2	1	R-CEOP	1	7	0	1	0	1	0	0	5	1	3	0	1	1	1	0	0	2	1	2	1	2	3	42	26	0.6	1	3.8	1.01
1	0	64	0	0	2	2	0	5	2	1	BIP	3	19	0	2	2	2	2	0	5	1	3	1	0	0	0	0	1	2	1	2	0	2	0	53	59	0.3	0.6	4.3	1.01
2	1	52	0	0	1	0	1	10	1	2	HAIC	2	10	1	1	2	2	0	0	5	0	0	0	0	0	0	0	0							24	27	0.2	1.1	2.5	0.93
1	1	57	0	0	2	2	1	10	3	2	HAIC	1	3	1	1	0	2	0	0	5	1	2	0	0	0	0	0	0							160	141	0.8	1.2	3.5	1
1	0	74	0	0	2	2	0	15	5	1	MVAC	1	7	1	1	2	2	0	0	5	0	0	0	0	0	0	0	0							14	22	0.5	1.1	4.1	0.99
2	0	76	0	0	2	2	0	1	4	1	FOLFIRI	2	17	0	1	0	2	0	0	5	0	0	0	0	0	0	0								69	95	0.8	0.8	2.5	1.21
1	1	44	0	0		2	0	12	4	1	Cisplatin,5FU	5	24	0	2	2	2	2	0	5	1	2	0	0	0	0	0	3	2	1	0	0	2	0	29	20	0.7	1.1	3.9	0.89
1	1	90	0	0	2	2	1	10	3	2	HAIC	1	3	1	1	2	2	0	0	5	0	0	0	0	0	0	0								180	100	1.8	1	2.1	1.22
1	0	56	0	0	1	2	0	10	3	2	HAIC	2	10	0	2	2	2	2	0	5	1	2	0	0	0	0	0								87	90	1	0.9	4.1	1.08
1	1	46	0	0	1	2	1	10	3	2	HAIC	2	10	1	1	0	2	1	3	0	1	3	0	0	0	0	0								44	60	0.7	0.8	3.5	1.15
2	0	82	0	0	2	2	0	18	3	1	R-CEOP	1	7	1	0	0	1	0	3	0	0	3	1	1	1	1	1	1	2	1	0	0	0	0	21	31	1.2	0.9	3	0.96
1	0	67	0	0	1	2	0	18	3	1	R-CEOP	1	7	1	0	0	1	0	0	6	0	2	0	0	0	0	0								13	24	0.7	0.9	4.7	0.9
1	1	70	0	0	1	1	1	10	3	2	HAIC	2	10	0	2	2	2	2	0	6	0	2	0	0	0	0	0								96	66	0.7	1.2	3.6	1.05
2	0	71	0	0	2	2	0	1	4	1	FOLFIRI	2	17	1	1	0	2	0	0	5	0	0	0	0	0	0	0								28	30	0.2	1	2.6	0.98
1	1	68	0	0	1	1	1	10	4	2	HAIC	1	3	1	1	2	2	0	0	5	0	0	0	0	0	0	0								43	84	0.7	0.8	3.1	1.01
1	1	52	0	0	1	1	0	1	3	1	Unkown	2	17	1	1	0	2	0	0	5	1	3	1	0	0	0	0	0	2	1	0	2	2	1	86	43	1	0.9	4.3	1.178
1	1	80	0	0	2	2	0	1	4	1	FOLFORI	2	17	1	1	0	2	0	0	5	0	0	0	0	0	0	0								30	31	0.5	1.1	4	1.15
1	1	68	0	0	2	2	1	10	3	2	HAIC	1	3	1	1	0	2	0	0	5	0	1	0	0	0	0	0								52	78	0.5	0.8	3.6	1.07
2	1	47	0	0	1	2	1	10	2	2	HAIC	2	10	1	1	0	2	0	0	5	1	2	0	0	0	0	0								54	45	0.6	1	4.2	1.07
1	0	70	0	0	2	2	0	15	5	1	M-VEC	1	7	1	1	0	2	0	0	1	3	1	1	0	0	0	0	1	2	2	2	0	2	3	78	67	1	0.91	2.6	1.14
4	1	63	1	0	1	0	0	2	4	1	Etoposide Cisplatin	1	2	1	1	2	2	0	0	5	1	3	1	1	1	1	0	3	0	1	2	0	0	0	78	67	1	0.91	2.6	1.14
4	0	52	0	0	1	0	0	2	1	1	Gemcitabine Cisplatin	2	12	1	1	0	2	0	3	5	0	0	0	0	0	0	0								15	20	0.5	1.03	4.3	1.06
4	1	48	1	1	1	0	0	12	3	1	Cisplatin 5-FU	5	24	1	1	0	1	0	0	5	0	1	0	0	0	0	0								51	32	0.3	0.85	3.5	0.95
4	1	64	1	1	1	0	1	12	4	1	Cisplatin 5-FU	6	25	1	1	0	1	0	0	5	0	0	0	0	0	0	0								98	66	0.6	1	3.1	1.01
4	1	50	1	0	1	0	1	9	3	1	Gemcitabine	2	10	1	0	1	1	0	3	0	1	2	0	0	0	0	0								35	22	1.3	1.09	4.5	1.3
4	1	56	0	0	1	0	0	13	1	2	Epirubicin	2	15	1	0	0	2	0	3	0	0	0	0	0	0	0	0								40	22	0.8	1.1	4.6	0.83
4	0	41	0	0	1	0	0	2	4	1	Oxaliplatin Leucovorin 5-FU	2	17	1	1	0	0	0	3	0	0	0	0	0	0	0	0								14	19	0.5	0.64	4	1.04
4	1	60	0	0	1	0	1	10	1	1	Cisplatin Epirubicin Leucovorin 5-FU Epi	2	10	1	1	0	2	0	0	5	0	1	0	0	0	0	0								30	25	1.5	1.06	4.4	0.92
4	1	83	0	0	1	0	0	10	3	1	Cisplatin Mitomycin Leucovorin 5-FU	1	3	1	0	2	2	0	3	0	0	1	0	0	0	0	0								61	54	0.6	1.36	3.8	0.95
4	1	52	1	0	1	0	0	10	3	1	Cisplatin Mitomycin 5-FU Leucovorin	1	3	1	1	0	1	0	0	5	1	3	0	1	1	0	0								39	36	0.8	1.2	3.8	0.97
4	1	28	1	0	1	0	0	12	3	1	Cisplatin 5-FU	5	24	1	1	0	2	0	0	5	0	1	0	0	0	0	0								51	41	0.5	0.93	4	1.07
4	1	79	0	0	1	0	0	10	3	1	Cisplatin Epirubicin Leucovorin 5-FU	2	10	1	1	0	2	0	0	5	1	2	0	0	0	0	0								33	51	0.7	1.9	3.2	1.07
4	1	53	0	1	1	0	1	10	4	1	Cisplatin Mitomycin Leucovorin 5-FU	1	3	1	0	2	2	0	3	0	0	1	0	0	0	0	0								14	76	0.4	1.15	3.4	1.02
4	0	89	0	0	1	1	1	10	3	1	Cisplatin Mitomycin Leucovorin 5-FU	1	3	1	0	0	2	1	3	0	1	2	0	0	0	0	0								44	68	1.2	0.95	3	1.03
4	0	42	0	0	1	0	0	5	1	1	Cisplatin	3	19	1	1	0	2	0	0	5	0	1	0	0	0	0	0								12	20	0.4	0.62	3.5	1.01
4	0	87	0	0	1	0	0	13	1	2	Epirubicin	2	15	1	1	0	2	0	3	0	0	1	0	0	0	0	0								20	19	0.5	1	4.5	1.02
Screening stage: 1 (Initial stage: before 2009/10/31) 2 (Insurance payment stage: after 2009/11/1) 3 (Education stage: after 2010/5/1) 4 (Reminding stage: after 2011/6/1) 5 (Therapy control: after 2012/8/1)
Gender: 0 (Female) 1 (Male)
Age: years
Smoking: 0 (No) 1 (Yes)
Alcohol consumption: 0 (No) 1 (Yes)
History of HBV carrier: 0 (No) 1 (Yes) 2 (Unknown)
History of HCV carrier: 0 (No) 1 (Yes) 2 (Unknown)
History of Cirrhosis: 0 (No) 1 (Yes)
Type of Cancer: 1 (Hematological malignancy) 2 (HCC) 3 (Solid tumor other than HCC)
Cancer: 1 (Colorectal cancer) 2 (Lung cancer) 3 (Thymic cancer) 4 (Breast cancer) 5 (GYN cancer) 6 (Esophageal cancer) 7 (Stomach cancer) 8 (Biliary tract cancer) 9 (Pancreas cancer) 10 (HCC) 11 (Other GI or hepatobiliary cancers) 12 (Head / Neck cancer) 13 (Badder cancer) 14 (Postate cancer) 15 GU tract cancer other than UB / Prostate cancer) 16 (Bone cancer) 17 (Musculaoskeletal cancer) 18 (Lym…
AJCC TNM Stage of Cancer: 1 (I) 2 (II) 3 (III) 4 (IV) 5 (Unknown)
Type of Chemotherapy: 1 (Systemic) 2 (Localized)
Category of Chemotherapy: 1 Rituximab (+) 2 Steroid (+) 3 Rituximab(+) + Steroid (+) 4 Rituximab (-) + Steroid (-)
Chemotherapy Agents
Department of doctor: 1 (Medical department) 2 (Surgical department) 3 (Genecology) 4 (Pediatrics) 5 (ENT) 6 (Others)
Division of Doctor: 1 (CV) 2 (CM) 3 (GI) 4 (NEU) 5 (ENDO) 6 (NEPH) 7 (HEMA & ONCO) 8 (AIR) 9 (INF) 10 (GS) 11 (PedS) 12 (CS) 13 (CVS) 14 (NS) 15 (GU) 16 (PS) 17 (CRS) 18 (ORTHO) 19 (GYN) 20 (R/T) 21 (PED) 22 (DERM) 23 (OPHTH) 24 (ENT) 25 (DENTIST) 26 Others
Adequate screening of HBV at starting CT: 0 (No) 1 (Yes (“Check HBs Ag in CT without Rituximab” or “Checking all HBs Ag, anti-HBs & anti-HBc in CT with Ribuximab”)
Data of viral markers before CT
HBsAg: 0 (Neg) 1 (Pos) 2 (Unknown)
Anti-HBs: 0 (Neg) 1 (Pos) 2 (Unknown)
Anti-HBc: 0 (Neg) 1 (Pos) 2 (Unknown)
Anti – HCV: 0 (Neg) 1 (Pos) 2 (Unknown)
Prevention of HBV at starting CT: 0 (No) 1 (Yes and starting at 1st CT) 2 (Yes and starting after 1st CT & before HBV flare-up) 3 (Not necessary)
Prophylactic anti - HBV agent: 0 (Not necessary) 1 (Lamivudine) 2 (Telbivudin) 3 (Entercavir) 4 (Tenofovir) 5 (No prophylaxis in HBs Ag (+) patients) 6 (unknown)
Hepatic injury during CT or within 1 yr after CT: 0 (No) 1 (Yes (“GPT ≧ 100” or “GPT ≧ 2.5X in patients with elevated GPT before CT”)
Maximal degree of hepatic injury during CT or within 1 yr after CT: 0 (No (“GPT < 40” in patients with normal ALT before CT” or “GPT < 2X in patients with elevated GPT before CT”)) 1 (Mild (“GPT < 100” in patients with normal ALT before CT” or “2X ≦ GPT < 5X in patients with elevated GPT before CT”)) 2 (Moderate (“ 100 ≦ GPT < 400” in patients with normal ALT before CT” or “5X ≦ GPT < 10X in pati…
HBV-related severe hepatic injury: 0 (No) 1 (Yes ([1] “ 400 ≦ GPT < 400” in patients with normal ALT before CT” or “10X ≦ GPT in patients with elevated GPT before CT” + [2] “No evidence of CT agent/other viral injury” or “HBV DNA ≧ 10000 copies/mL during hepatitis”))
Icteric HBV-related hepatitis during CT or within 1 yr after CT: 0 (No) 1 (Yes (Bil > 1.6 mg/dL))
Liver decompensation due to HBV-related severe hepatitis: 0 (No) 1 (Yes (Bil > 1.6 mg/dL or PT INR > 1.25 or hepatic encephalothy or ascites))
Delayed chemotherapy due to HBV flare-up: 0 (No) 1 (Yes (“Premature termination” or “a dealy of ≧ 8 days between cycles))
HBV flare-up related mortality: 0 (No) 1 (Yes)
Date of HBV-related severe hepatitis with maximal GPT: (ex: 2010/01/01)
Date of last CT in HBV-related severe hepatitis: (ex:2010/01/01)
Anti - HBV agent during HBV flare-up: 0 (No drug) 1 (Lamivudine) 2 (Telbivudin) 3 (Entercavir) 4 (Tenofovir)
Viral hepatitis profile during severe HBV-related hepatitis
Anti-HAV IgM: 0 (Negative) 1 (Positive) 2 (not checked)
HBsAg: 0 (Negative) 1 (Positive) 2 (not checked)
Anti-HBs: 0 (Negative) 1 (Positive) 2 (not checked)
HBeAg: 0 (Negative) 1 (Positive) 2 (not checked)
Anti-HBc IgM: 0 (Negative) 1 (Positive) 2 (not checked)
Anti-HCV Ab: 0 (Negative) 1 (Positive) 2 (not checked)
Baseline liver panel before C/T in patients with severe HBV-related hepatitis
GPT (IU/L)
Total bilirubin (mg/dL)
Data during HBV flare-up in patients severe HBV-related hepatitis
Highest GPT (IU/L)
Highest Bilirubin (mg/dL)
Highest PTINR
